# Supplementary material for: Genome-wide identification and expression pattern analysis of the SABATH gene family in Neolamarckia cadamba
Source: For Res (Fayettev). 2023 May 29;3:13. doi: 10.48130/FR-2023-0013 (PMC11524262; doi:10.48130/FR-2023-0013)
Supplement: Supplementary file 1 — Supplementary data to this article can be found online. [file FR-2023-0013-S1.zip]

Archive with 10 entries (10 files):
- 10.48130_FR-2023-0013-Suppl-FigureS1.pdf
- 10.48130_FR-2023-0013-Suppl-FigureS2.pdf
- 10.48130_FR-2023-0013-Suppl-FigureS3.pdf
- 10.48130_FR-2023-0013-Suppl-FigureS4.pdf
- 10.48130_FR-2023-0013-Suppl-TableS1.pdf
- 10.48130_FR-2023-0013-Suppl-TableS2.pdf
- 10.48130_FR-2023-0013-Suppl-TableS3.pdf
- 10.48130_FR-2023-0013-Suppl-TableS4.pdf
- 10.48130_FR-2023-0013-Suppl-TableS5.pdf
- 10.48130_FR-2023-0013-Suppl-TableS6.pdf
